# Supplementary material for: From emotional map to design criteria: verification of the correlation between community green space form and emotional health of high-density urban residents
Source: Front Public Health. 2025 Jul 15;13:1617294. doi: 10.3389/fpubh.2025.1617294 (PMC12306530; doi:10.3389/fpubh.2025.1617294)
Supplement: Supplementary file 1 [file Data_Sheet_1.zip]

Archive with 6 entries (5 files):
- Survey questionnaire content and raw data/Survey Questionnaire on Community Green Space Design Preferences.docx
- Survey questionnaire content and raw data/Survey questionnaire raw data.sav
- Survey questionnaire content and raw data/The average score.docx
- Survey questionnaire content and raw data/boundary and road.3dm
- Survey questionnaire content and raw data/emotion.gh
- Survey questionnaire content and raw data/
